# Supplementary material for: Characterization of 260 Isolates of Aspergillus Section Flavi Obtained from Sesame Seeds in Punjab, Pakistan
Source: Toxins (Basel). 2022 Feb 4;14(2):117. doi: 10.3390/toxins14020117 (PMC8876583; doi:10.3390/toxins14020117)
Supplement: Supplementary file 1 [file toxins-14-00117-s001.zip]

Archive with 1 entries (1 files):
- toxins-1575564-supplementary.pdf
